# Supplementary material for: Expression of lectin-like transcript-1 in human tissues
Source: F1000Res. 2016 Dec 29;5:2929. [Version 1] doi: 10.12688/f1000research.10009.1 (PMC5365220; doi:10.12688/f1000research.10009.1)
Supplement: All staining and flow cytometry experiments undertaken by the present study [file f1000research-5-10785-s0000.tgz]

Archive with 1 entries (1 files):
- a5f7a3a6-96bf-48b5-9aa2-5312f4521761_Dataset_1.pdf
